# Supplementary material for: Secondary analysis of the intestinal microbiota of healthy chickens
Source: Poult Sci. 2026 Apr 13;105(7):106915. doi: 10.1016/j.psj.2026.106915 (PMC13125170; doi:10.1016/j.psj.2026.106915)
Supplement: Supplementary file 2 [file mmc2.xlsx]

## Sheet: Supplementary Data 1
	Ceca
	Project ID	Sequencing Type	Trim Left (Forward)	Trim Left (Reverse)	Truncation Length (Forward)	Truncation Length (Reverse)	MaxEE (Forward)	MaxEE (Reverse)	Threads
	PRJEB14628	Paired-end	20	20	240	240	4	4	0
	PRJEB19392	Paired-end	20	20	190	190	4	4	0
	PRJEB25776	Paired-end	20	20	290	290	4	4	0
	PRJEB29068	Paired-end	20	20	240	240	4	4	0
	PRJEB40535	Paired-end	20	20	240	240	4	4	0
	PRJEB41302	Paired-end	20	20	290	290	4	4	0
	PRJNA397003	Paired-end	20	20	240	240	4	4	0
	PRJNA419459	Paired-end	20	20	240	240	4	4	0
	PRJNA448961	Paired-end	20	20	280	280	4	4	0
	PRJNA489774	Paired-end	20	20	280	280	4	4	0
	PRJNA503784	Paired-end	20	20	280	280	4	4	0
	PRJNA506577	Paired-end	20	20	240	240	4	4	0
	PRJNA510025	Paired-end	20	20	210	210	4	4	0
	PRJNA512838	Paired-end	20	20	240	240	4	4	0
	PRJNA515974	Paired-end	20	20	260	260	4	4	0
	PRJNA517619	Paired-end	20	20	240	240	4	4	0
	PRJNA522915	Paired-end	20	20	280	280	4	4	0
	PRJNA553870	Paired-end	20	20	120	120	4	4	0
	PRJNA556819	Paired-end	20	20	280	280	4	4	0
	PRJNA575325	Paired-end	20	20	240	240	4	4	0
	PRJNA606870	Paired-end	20	20	240	240	4	4	0
	PRJNA614900	Paired-end	20	20	140	140	4	4	0
	PRJNA630440	Paired-end	20	20	240	240	4	4	0
	PRJNA637407	Paired-end	20	20	280	280	4	4	0
	PRJNA645563	Paired-end	20	20	280	280	4	4	0
	PRJNA647907	Paired-end	20	20	240	240	4	4	0
	PRJNA688117	Paired-end	20	20	280	280	4	4	0
	PRJNA701656	Paired-end	20	20	280	280	4	4	0
	PRJNA716565	Paired-end	20	20	280	280	4	4	0
	PRJNA723698	Paired-end	20	20	280	280	4	4	0
	PRJNA739190	Paired-end	20	20	280	280	4	4	0
	PRJNA765180	Paired-end	20	20	220	220	4	4	0
	PRJNA765463	Paired-end	20	20	280	280	4	4	0
	PRJNA766869	Paired-end	20	20	280	280	4	4	0
	PRJNA766997	Paired-end	20	20	280	280	4	4	0
	PRJNA767870	Paired-end	20	20	280	280	4	4	0
	PRJNA778633	Paired-end	20	20	240	240	4	4	0
	PRJNA780678	Paired-end	20	20	200	200	4	4	0
	PRJNA786746	Paired-end	20	20	210	210	4	4	0
	PRJNA803251	Paired-end	20	20	240	240	4	4	0
	PRJNA807482	Paired-end	20	20	240	240	4	4	0
	PRJNA821505	Paired-end	20	20	280	280	4	4	0
	PRJNA825386	Paired-end	20	20	280	280	4	4	0
	PRJNA835667	Paired-end	20	20	280	280	4	4	0
	PRJNA837471	Paired-end	20	20	280	280	4	4	0
	PRJNA848375	Paired-end	20	20	240	240	4	4	0
	PRJNA848965	Paired-end	20	20	280	280	4	4	0
	PRJNA872932	Paired-end	20	20	210	210	4	4	0
	PRJNA879294	Paired-end	20	20	240	240	4	4	0
	PRJNA885292	Paired-end	20	20	140	140	4	4	0
	PRJNA893339	Paired-end	20	20	240	240	4	4	0
	PRJNA905932	Paired-end	20	20	280	280	4	4	0
	PRJNA909494	Paired-end	20	20	280	280	4	4	0
	PRJNA934281	Paired-end	20	20	280	280	4	4	0
	PRJNA937609	Paired-end	20	20	280	280	4	4	0
	PRJNA961296	Paired-end	20	20	280	280	4	4	0
	PRJNA982296	Paired-end	20	20	140	140	4	4	0
	PRJEB19392	Single-end	20	-	240	-	4	-	0
	PRJEB26707	Single-end	20	-	240	-	4	-	0
	PRJNA375981	Single-end	20	-	550	-	4	-	0
	PRJNA495920	Single-end	20	-	550	-	4	-	0
	PRJNA529338	Single-end	20	-	550	-	4	-	0
	PRJNA592830	Single-end	20	-	420	-	4	-	0
	PRJNA611508	Single-end	20	-	440	-	4	-	0
	PRJNA644889	Single-end	20	-	450	-	4	-	0
	PRJNA718522	Single-end	20	-	280	-	4	-	0
	PRJNA956664	Single-end	20	-	420	-	4	-	0
	Ileum
	Project ID	Sequencing Type	Trim Left (Forward)	Trim Left (Reverse)	Truncation Length (Forward)	Truncation Length (Reverse)	MaxEE (Forward)	MaxEE (Reverse)	Threads
	PRJEB14628	Paired-end	20	20	230	230	4	4	0
	PRJEB19392	Paired-end	20	20	200	200	4	4	0
	PRJEB40535	Paired-end	20	20	240	240	4	4	0
	PRJNA397003	Paired-end	20	20	240	240	4	4	0
	PRJNA437194	Paired-end	20	20	240	240	4	4	0
	PRJNA503784	Paired-end	20	20	280	280	4	4	0
	PRJNA506577	Paired-end	20	20	240	240	4	4	0
	PRJNA512838	Paired-end	20	20	240	240	4	4	0
	PRJNA517619	Paired-end	20	20	240	240	4	4	0
	PRJNA556819	Paired-end	20	20	280	280	4	4	0
	PRJNA575325	Paired-end	20	20	240	240	4	4	0
	PRJNA614900	Paired-end	20	20	140	140	4	4	0
	Duodenum
	Project ID	Sequencing Type	Trim Left (Forward)	Trim Left (Reverse)	Truncation Length (Forward)	Truncation Length (Reverse)	MaxEE (Forward)	MaxEE (Reverse)	Threads
	PRJNA512838	Paired-end	20	20	240	240	4	4	0
	PRJNA614900	Paired-end	20	20	150	150	4	4	0
	PRJNA721286	Paired-end	20	20	280	280	4	4	0
	PRJNA821505	Paired-end	20	20	280	280	4	4	0
	PRJNA885292	Paired-end	20	20	150	150	4	4	0
	PRJNA892608	Paired-end	20	20	280	280	4	4	0
	Feces
	Project ID	Sequencing Type	Trim Left (Forward)	Trim Left (Reverse)	Truncation Length (Forward)	Truncation Length (Reverse)	MaxEE (Forward)	MaxEE (Reverse)	Threads
	PRJEB32628	Paired-end	20	20	260	260	4	4	0
	PRJNA517082	Paired-end	20	20	240	240	4	4	0
	PRJNA601006	Paired-end	20	20	260	260	4	4	0
	PRJNA700718	Paired-end	20	20	240	240	4	4	0
	PRJNA778633	Paired-end	20	20	240	240	4	4	0
	PRJNA879294	Paired-end	20	20	240	240	4	4	0
	PRJNA885292	Paired-end	20	20	140	140	4	4	0
	Jejunum
	Project ID	Sequencing Type	Trim Left (Forward)	Trim Left (Reverse)	Truncation Length (Forward)	Truncation Length (Reverse)	MaxEE (Forward)	MaxEE (Reverse)	Threads
	PRJNA503784	Paired-end	20	20	280	280	4	4	0
	PRJNA512838	Paired-end	20	20	240	240	4	4	0
	PRJNA601225	Paired-end	20	20	280	280	4	4	0
	PRJNA614900	Paired-end	20	20	140	140	4	4	0
	PRJNA647907	Paired-end	20	20	240	240	4	4	0
	PRJNA707106	Paired-end	20	20	240	240	4	4	0
	PRJNA716565	Paired-end	20	20	280	280	4	4	0
	PRJNA778633	Paired-end	20	20	240	240	4	4	0
	PRJNA785276	Paired-end	20	20	240	240	4	4	0
	PRJNA872932	Paired-end	20	20	220	220	4	4	0
	PRJNA879294	Paired-end	20	20	240	240	4	4	0
	PRJNA885292	Paired-end	20	20	140	140	4	4	0
	PRJNA892608	Paired-end	20	20	280	280	4	4	0
	PRJNA905932	Paired-end	20	20	280	280	4	4	0
	PRJNA909494	Paired-end	20	20	280	280	4	4	0
