# Supplementary material for: Secondary analysis of the intestinal microbiota of healthy chickens
Source: Poult Sci. 2026 Apr 13;105(7):106915. doi: 10.1016/j.psj.2026.106915 (PMC13125170; doi:10.1016/j.psj.2026.106915)
Supplement: Supplementary file 3 [file mmc3.xlsx]

## Sheet: Supplementary Data 2
BioProject	Duodenal samples downloaded	Jejunal samples downloaded	Ileal samples downloaded	Cecal samples downloaded	Fecal samples downloaded	Total samples downloaded	Duodenal samples filtered	Jejunal samples filtered	Ileal samples filtered	Cecal samples filtered	Fecal samples filtered	Total samples filtered
PRJEB14628			13	10		23			12	8		20
PRJEB19392			12	13		25			12	12		24
PRJEB25776				447		447				334		334
PRJEB26707				66		66				54		54
PRJEB29068				20		20				20		20
PRJEB32628					45	45					24	24
PRJEB40535			354	187		541			337	187		524
PRJEB41302				4		4				4		4
PRJNA375981			68	68	69	205			55	67	55	177
PRJNA392215					56	56					40	40
PRJNA397003			5	5		10			5	5		10
PRJNA419459				5		5				4		4
PRJNA437194			7			7			7			7
PRJNA448961				8		8				8		8
PRJNA489774				19		19				19		19
PRJNA495920			29	28		57			26	28		54
PRJNA503784		8	12	14		34		8	12	12		32
PRJNA506577			4	3		7			4	3		7
PRJNA510025				6		6				6		6
PRJNA512838	11	12	12	24		59	11	12	12	24		59
PRJNA515974				5		5				5		5
PRJNA517082					60	60					60	60
PRJNA517619			40	40		80			36	36		72
PRJNA522915				13		13				13		13
PRJNA529338		27		28		55		15		28		43
PRJNA553870				210		210				0		0
PRJNA556819			4	4		8			4	4		8
PRJNA575325			12	12		24			8	12		20
PRJNA592830				6		6				6		6
PRJNA601006					12	12					7	7
PRJNA601225		21				21		15				15
PRJNA606870				10		10				9		9
PRJNA611508		39	39	39		117		1	27	36		64
PRJNA614900	29	27	29	27		112	17	23	29	27		96
PRJNA630440				15		15				14		14
PRJNA637407				10		10				10		10
PRJNA644889			120	120		240			35	107		142
PRJNA645563				5		5				5		5
PRJNA647907		9		9		18		9		9		18
PRJNA688117				6		6				6		6
PRJNA700718					6	6					6	6
PRJNA701656				6		6				6		6
PRJNA707106		40				40		23				23
PRJNA716565		5	5	5		15		5	5	5		15
PRJNA718522				5		5				5		5
PRJNA721286	44		44			88	44		44			88
PRJNA723698			48	24		72			48	24		72
PRJNA739190				11		11				11		11
PRJNA765180				73		73				73		73
PRJNA765463				6		6				6		6
PRJNA766869				5		5				0		0
PRJNA766997				8		8				3		3
PRJNA767870				19		19				15		15
PRJNA778633		12		12	15	39		0		12	15	27
PRJNA780678				6		6				6		6
PRJNA785276		48				48		38				38
PRJNA786746				5		5				5		5
PRJNA730194			128			128			128			128
PRJNA803251			155	168		323			147	166		313
PRJNA769582			40			40			40			40
PRJNA807482				6		6				6		6
PRJNA821505	8		10	11		29	5		8	9		22
PRJNA825386				16		16				16		16
PRJNA835667				20		20				20		20
PRJNA837471				14		14				14		14
PRJNA848375				16		16				16		16
PRJNA873241		3				3		3				3
PRJNA848965				8		8				8		8
PRJNA782462			6			6			6			6
PRJNA892608	46	46				92	40	42				82
PRJNA872932		6		6		12		6		6		12
PRJNA879294		12		12	21	45		11		8	20	39
PRJNA885292	4	4	4	4	285	301	4	4	4	4	253	269
PRJNA893339				12		12				12		12
PRJNA905932		24	24	24		72		9	12	11		32
PRJNA909494		10		5		15		10		5		15
PRJNA934281				4		4				4		4
PRJNA937609				49		49				49		49
PRJNA956664				8		8				7		7
PRJNA961296				6		6				6		6
PRJNA982296				4		4				4		4
Total	142	353	1224	2064	569	4352	121	234	1063	1664	480	3562
