# Supplementary material for: Secondary analysis of the intestinal microbiota of healthy chickens
Source: Poult Sci. 2026 Apr 13;105(7):106915. doi: 10.1016/j.psj.2026.106915 (PMC13125170; doi:10.1016/j.psj.2026.106915)
Supplement: Supplementary file 4 [file mmc4.xlsx]

## Sheet: Core taxa duodenum
	OTU	Family	Genus	mean_abundance_overall	fraction_of_projects
1	07b5c9886fad1d0d3cbd73b3a44db3f4	Lachnospiraceae	Eisenbergiella	0.0125028	0.6
2	1e5a37dacdfe7196bbd7fa9a4f502f40	Enterobacteriaceae	Escherichia-Shigella	0.0072558	0.6
3	22c1c4379a96b69619868c513742bb78	Lachnospiraceae	uncultured	0.0553196	0.6
4	2fa9bd48a51e93cec6a5d89dc331f29e	Bacillaceae	Bacillus	0.09828	1
5	368758d152bdd02db052722e3c7d837d	Lachnospiraceae	Sellimonas	0.0108016	0.6
6	37165dc0d20e219340c7f81277122a2b	Erysipelatoclostridiaceae	Erysipelatoclostridium	0.00603664	0.8
7	73dd5954eaac97be3bd241e706df0b9d	Lachnospiraceae	Lachnoclostridium	0.0108369	0.6
8	83436585713d9e7e558da0218a6b8c72	Butyricicoccaceae	Butyricicoccus	0.00452034	0.6
9	880136da0814e546e98060b7da239a5d	Ruminococcaceae	Incertae_Sedis	0.00517548	0.6
10	8f486034e6e7ed0775ebcb387039a13c	Streptococcaceae	Streptococcus	0.0225038	0.6
11	ca613d8e3799e1ecc0fafa9d4a64b905	Oscillospiraceae	Colidextribacter	0.00279612	0.6
12	cee1e1b27c2dba79e3b0169016d28136	[Eubacterium]_coprostanoligenes_group	[Eubacterium]_coprostanoligenes_group	0.00392778	0.6
13	daa4f1dac916ad5bfe95a26e5143f993	Lactobacillaceae	Lactobacillus	0.502192	1
14	dbf586f955ecd1974922115013959e82	Lachnospiraceae	[Ruminococcus]_torques_group	0.0818115	0.8

## Sheet: Core taxa jejunum
	OTU	Family	Genus	mean_abundance_overall	fraction_of_projects
1	1d4a07aef9721552b70b2c0627e3ca25	Lactobacillaceae	Lactobacillus	0.363093	0.888889
2	1e5a37dacdfe7196bbd7fa9a4f502f40	Enterobacteriaceae	Escherichia-Shigella	0.0734447	0.555556
3	dbf586f955ecd1974922115013959e82	Lachnospiraceae	[Ruminococcus]_torques_group	0.0203341	0.555556

## Sheet: Core taxa ileum
	OTU	Family	Genus	mean_abundance_overall	fraction_of_projects
1	87a827d1c882c02d22da71660091e59e	Enterococcaceae	Enterococcus	0.0765526	0.541667
2	a8a232280f58f83d4f9a892b769b0a09	Lactobacillaceae	Lactobacillus	0.432493	0.875
3	d0c7f91ccc84073da375bf1832a5d91b	Enterobacteriaceae	Escherichia-Shigella	0.0386792	0.583333
4	dd5ce8d0b040693d540cb5aaf1b9fb3b	Peptostreptococcaceae	Romboutsia	0.0862078	0.583333

## Sheet: Core taxa ceca
	OTU	Family	Genus	mean_abundance_overall	fraction_of_projects
1	07b5c9886fad1d0d3cbd73b3a44db3f4	Lachnospiraceae	Eisenbergiella	0.0188544	0.714286
2	0cb84b664dfa88911e590c32b21f3d69	Oscillospiraceae	Oscillibacter	0.0131552	0.714286
3	129d8a3d900273e3b2f6dc033361fd97	Ruminococcaceae	Subdoligranulum	0.0113695	0.539683
4	15ed962a419b030ed63b1e18f3ae0a2f	Monoglobaceae	Monoglobus	0.00247752	0.634921
5	1e5a37dacdfe7196bbd7fa9a4f502f40	Enterobacteriaceae	Escherichia-Shigella	0.0436673	0.603175
6	332c88fe3d2384e8d050c31ca9aab550	Lachnospiraceae	GCA-900066575	0.00478828	0.634921
7	4f7424430f680b43b3e7b2d0204a9da8	Lachnospiraceae	Lachnospiraceae_NK4A136_group	0.0303547	0.714286
8	502b70a7c333bbe2e54e0a33d94ab703	Ruminococcaceae	uncultured	0.0151479	0.746032
9	5b2ab7ee1482b04b3de29b201255cce2	Oscillospiraceae	UCG-005	0.00973262	0.571429
10	5f4a5c2a2b4df0d0c2f173927ad1dd93	Ruminococcaceae	Faecalibacterium	0.0581388	0.507937
11	7045de6fc8b8b0748225fce92090eb0f	[Eubacterium]_coprostanoligenes_group	[Eubacterium]_coprostanoligenes_group	0.00979873	0.698413
12	73dd5954eaac97be3bd241e706df0b9d	Lachnospiraceae	Lachnoclostridium	0.0391943	0.84127
13	7575a35e2be77b0fd7bf6f39e9e92f5d	Lactobacillaceae	Lactobacillus	0.0244159	0.698413
14	7fa259f46a6a34054ee52d811f7dffb8	Lachnospiraceae	uncultured	0.0218379	0.730159
15	81be78d4cad408755ad057d15b4236cb	Lachnospiraceae	Blautia	0.0176848	0.730159
16	880136da0814e546e98060b7da239a5d	Ruminococcaceae	Incertae_Sedis	0.0112935	0.809524
17	8ec6b101107af0a8a5d8ecfcfff27acc	Ruminococcaceae	Negativibacillus	0.00569473	0.619048
18	99c601824d6400e436e5168b99200f65	Erysipelatoclostridiaceae	Erysipelatoclostridium	0.0100479	0.68254
19	9fc35c3935daf64b2702cdb8e1a28e83	Christensenellaceae	Christensenellaceae_R-7_group	0.00593563	0.507937
20	a828cf62a6ee2d2a73eb30db912df26e	Oscillospiraceae	Intestinimonas	0.00960536	0.539683
21	bd5011675005b42c22a9f249a746089b	Oscillospiraceae	Colidextribacter	0.015596	0.777778
22	c0471c2927afbc38b5f9c6da0a3e32bb	Clostridia_UCG-014	Clostridia_UCG-014	0.05676	0.698413
23	c0742cb63857d40e89f9490a07620789	Lachnospiraceae	Shuttleworthia	0.00516369	0.587302
24	c14b578d5bef68d2bde3872879247e71	Butyricicoccaceae	Butyricicoccus	0.0193554	0.746032
25	dbf586f955ecd1974922115013959e82	Lachnospiraceae	[Ruminococcus]_torques_group	0.0646272	0.857143
26	df527afd4529fdb1a077a1ee6c7cfa76	Lachnospiraceae	Sellimonas	0.00556766	0.650794
27	e87e0f0ae080e7c584497c1bd408af1c	Oscillospiraceae	Flavonifractor	0.011597	0.730159
28	f95c3e18782ddee80095a0a4bd914225	Oscillospiraceae	uncultured	0.0140529	0.666667
29	f9778e933d54d1785bdf31a3db21328d	Clostridia_vadinBB60_group	Clostridia_vadinBB60_group	0.0415475	0.746032

## Sheet: Core taxa feces
	OTU	Family	Genus	mean_abundance_overall	fraction_of_projects
1	2bf1dfcdeca6629135f4014f138344ae	Lactobacillaceae	Lactobacillus	0.24417	0.888889
2	2cf8e13aca4b6b85f53b733c62c8a5f8	Enterobacteriaceae	Escherichia-Shigella	0.201799	0.555556
3	470898a23922c52697fa32e0ce161d3c	Enterococcaceae	Enterococcus	0.100598	0.666667
4	5a1644a9908ef3a3a8aed660a3206412	Lachnospiraceae	[Ruminococcus]_torques_group	0.0281359	0.666667
