# Supplementary material for: Secondary analysis of the intestinal microbiota of healthy chickens
Source: Poult Sci. 2026 Apr 13;105(7):106915. doi: 10.1016/j.psj.2026.106915 (PMC13125170; doi:10.1016/j.psj.2026.106915)
Supplement: Supplementary file 5 [file mmc5.xlsx]

## Sheet: Shannon_Full
Fixed Effects	Estimate	Std. Error	t value
(Intercept)	5.73541	0.885207	6.479
SegmentDuodenum	-1.39778	0.10329	-13.533
SegmentFeces	-1.73954	0.0978758	-17.773
SegmentIleum	-1.91132	0.0397359	-48.101
SegmentJejunum	-1.72283	0.080139	-21.498
ContinentAsia	-1.2446	0.505171	-2.464
ContinentEurope	-2.08896	0.527306	-3.962
ContinentHawaii	-2.15797	0.657692	-3.281
ContinentNorth America	-2.41715	0.598757	-4.037
Age	0.0019899	0.0003942	5.047
Typebroiler	-0.719144	0.427803	-1.681
Typelayer	-0.706199	0.461332	-1.531
Typeother	-0.667248	0.434799	-1.535
Housingcages	-0.205113	0.259185	-0.791
Housingmixed	0.256431	0.453474	0.565
Housingpens	-0.0360626	0.285023	-0.127
Hy.regionV1-V2	1.85746	0.719956	2.58
Hy.regionV3-V4	0.622702	0.522898	1.191
Hy.regionV3-V5a	1.18737	0.870153	1.365
Hy.regionV3-V5b	0.881682	0.681723	1.293
Hy.regionV4	0.501381	0.538562	0.931
Hy.regionV4-V5	0.697534	0.666489	1.047
Hy.regionV6-V8	-0.215051	0.78328	-0.275

## Sheet: Shannon_VIF_Full
Predictor	GVIF	Df	aGSIF
Segment	1.20939	4	1.02405
Continent	4.02219	4	1.19003
Age	1.16428	1	1.07902
Type	1.18294	3	1.0284
Housing	2.55396	3	1.16915
Hy.region	3.1734	7	1.08598

## Sheet: Shannon_Reduced
Fixed Effects	Estimate	Std. Error	t value
(Intercept)	5.47818	0.494868	11.07
SegmentDuodenum	-1.39307	0.10312	-13.509
SegmentFeces	-1.74021	0.096431	-18.046
SegmentIleum	-1.90827	0.0396414	-48.138
SegmentJejunum	-1.71782	0.0799183	-21.495
ContinentAsia	-1.26051	0.509197	-2.475
ContinentEurope	-1.86446	0.513031	-3.634
ContinentHawaii	-2.03678	0.652459	-3.122
ContinentNorth America	-2.40545	0.532317	-4.519
Age	0.0020789	0.0003891	5.342

## Sheet: Shannon_VIF_Reduced
Predictor	GVIF	Df	aGSIF
Segment	1.14386	4	1.01694
Continent	1.02319	4	1.00287
Age	1.12856	1	1.06234

## Sheet: Simpson_Full
Fixed Effects	Estimate	Std. Error	t value
(Intercept)	1.32744	0.637628	2.082
SegmentDuodenum	-1.10736	0.0826326	-13.401
SegmentFeces	-1.16546	0.0774035	-15.057
SegmentIleum	-1.43553	0.0318117	-45.126
SegmentJejunum	-1.24417	0.0637672	-19.511
ContinentAsia	-0.642099	0.349492	-1.837
ContinentEurope	-1.19083	0.366981	-3.245
ContinentHawaii	-1.40737	0.460954	-3.053
ContinentNorth America	-1.36689	0.415624	-3.289
Age	0.0018176	0.0003135	5.798
Typebroiler	-0.489555	0.34146	-1.434
Typelayer	-0.483257	0.364657	-1.325
Typeother	-0.473084	0.346919	-1.364
Housingcages	-0.140073	0.181295	-0.773
Housingmixed	0.17654	0.313179	0.564
Housingpens	-0.0300563	0.201932	-0.149
Hy.regionV1-V2	1.46335	0.499403	2.93
Hy.regionV3-V4	0.611685	0.365244	1.675
Hy.regionV3-V5a	0.942514	0.602476	1.564
Hy.regionV3-V5b	0.858682	0.474687	1.809
Hy.regionV4	0.494206	0.375801	1.315
Hy.regionV4-V5	0.607591	0.465259	1.306
Hy.regionV6-V8	-0.0093959	0.545455	-0.017

## Sheet: Simpson_VIF_Full
Predictor	GVIF	Df	aGSIF
Segment	1.22698	4	1.0259
Continent	4.21803	4	1.19712
Age	1.17463	1	1.0838
Type	1.22218	3	1.034
Housing	2.7196	3	1.18146
Hy.region	3.32164	7	1.08953

## Sheet: Simpson_Reduced
Fixed Effects	Estimate	Std. Error	t value
(Intercept)	1.31697	0.344157	3.827
SegmentDuodenum	-1.10149	0.0824625	-13.357
SegmentFeces	-1.16301	0.0761572	-15.271
SegmentIleum	-1.43278	0.0317125	-45.18
SegmentJejunum	-1.23711	0.0635688	-19.461
ContinentAsia	-0.658641	0.354013	-1.86
ContinentEurope	-1.01917	0.356498	-2.859
ContinentHawaii	-1.30796	0.456897	-2.863
ContinentNorth America	-1.37079	0.369666	-3.708
Age	0.0018968	0.0003082	6.154

## Sheet: Simpson_VIF_Reduced
																	Predictor	GVIF	Df	aGSIF
																	Segment	1.14661	4	1.01725
																	Continent	1.03088	4	1.00381
																	Age	1.12648	1	1.06136

## Sheet: AIC
Response	Model	AIC
Shannon	Full	7786.64
Shannon	Reduced	7771.82
Simpson	Full	6289.99
Simpson	Reduced	6266.98
